# Supplementary material for: Serological and Molecular Survey of Leishmania infantum in a Population of Iberian Lynxes (Lynx pardinus)
Source: Microorganisms. 2022 Dec 11;10(12):2447. doi: 10.3390/microorganisms10122447 (PMC9788222; doi:10.3390/microorganisms10122447)
Supplement: Supplementary file 1 [file microorganisms-10-02447-s001.zip]

Archive with 1 entries (1 files):
- microorganisms-2044865-supplementary.pdf
